# Supplementary material for: Mitochondrial rRNA Methylation by Mettl15 Contributes to the Exercise and Learning Capability in Mice
Source: Int J Mol Sci. 2022 May 27;23(11):6056. doi: 10.3390/ijms23116056 (PMC9181494; doi:10.3390/ijms23116056)
Supplement: Supplementary file 1 [file ijms-23-06056-s001.zip]

Archive with 1 entries (1 files):
- ijms-1689095-supplementary.pdf
